# Supplementary material for: Insights into the Resistome and Phylogenomics of a ST195 Multidrug-Resistant Acinetobacter baumannii Clinical Isolate from the Czech Republic
Source: Life (Basel). 2021 Oct 13;11(10):1079. doi: 10.3390/life11101079 (PMC8537504; doi:10.3390/life11101079)
Supplement: Supplementary file 1 [file life-11-01079-s001.zip]

Archive with 1 entries (1 files):
- life-1268491-SI.pdf
